# Supplementary material for: Gene-Expression Signatures Can Distinguish Gastric Cancer Grades and Stages
Source: PLoS One. 2011 Mar 18;6(3):e17819. doi: 10.1371/journal.pone.0017819 (PMC3060867; doi:10.1371/journal.pone.0017819)
Supplement: Table S1 — Statistics of 452 genes that are differentially expressed in any of the four grades group, determined using the following criteria: expression levels in cancer and the corresponding control tissue show at least 2-fold change, and the cutoff for statistical significance of having this level of expression change is P-value <0.05. (XLSX) [file pone.0017819.s001.xlsx]

## Sheet: 452>2fc
# Statistics of 452 genes that are differentially expressed in any of the four grades group, determined using the following criteria: expression levels in cancer and the corresponding control tissue show at least 2-fold change, and the cutoff for statistical significance of having this level of expression change is P-value < 0.05.
# mNg1, mNg2, mNg3, and mNg4 represent the average expression of corresponding genes in control samples, for each grade group WD, MD, PD and UD, respecitvely
# mOther represents the average gene expression in all other samples except for the tumors in a particular grade group
# mPg represents the average gene expression in tumors of a particular grade group
# Lfold represents fold change between tumor and control within each grade group
#fold represents fold change between tumor in a particular grade group and all others
#w.Z$statistic and w.Z$p.value represent the Wilcoxon test score and p-value
#t.Z$statistic and t.Z$p.value represent the t-test score and p-value
ID	Symbol	WD_mNg0	mOther0	mPg0	Lfold0	fold0	Lw.Z0$statistic	w.Z0$statistic	Lw.Z0$p.value	w.Z0$p.value	Lt.Z0$statistic	t.Z0$statistic	Lt.Z0$p.value	t.Z0$p.value		ID	Symbol	MD_mNg1	mOther1	mPg1	Lfold1	fold1	Lw.Z1$statistic	w.Z1$statistic	Lw.Z1$p.value	w.Z1$p.value	Lt.Z1$statistic	t.Z1$statistic	Lt.Z1$p.value	t.Z1$p.value		ID	Symbol	PD_mNg2	mOther2	mPg2	Lfold2	fold2	Lw.Z2$statistic	w.Z2$statistic	Lw.Z2$p.value	w.Z2$p.value	Lt.Z2$statistic	t.Z2$statistic	Lt.Z2$p.value	t.Z2$p.value		ID	Symbol
3256914	LIPF	10.6683	9.54839	7.64081	-8.15386	-3.75179	54	766	0.0206682	0.0329965	2.27759	2.37047	0.0408454	0.0439223		2953751	PGC	12.3065	11.8309	10.2292	-4.22022	-3.03493	66	883	0.0244344	0.0127965	2.08822	1.952	0.0546141	0.0834556		2953751	PGC	12.4158	12.0293	10.8238	-3.01471	-2.30619	976	2672	9.47007e-06	5.98363e-05	3.36668	2.90954	0.00127989	0.00525918		3933559	TFF1
3332780	PGA4	9.70407	7.93797	5.78028	-15.1767	-4.46198	57	777	0.00699301	0.0256893	3.82297	3.75542	0.00263307	0.0038673		3933559	TFF1	11.0357	10.654	9.60052	-2.70419	-2.0755	64	816	0.0399835	0.0548404	1.49358	1.66844	0.155491	0.128631		3933559	TFF1	11.3454	10.8064	9.92569	-2.67539	-1.84134	893	2339	0.000808703	0.0159106	3.22735	2.30345	0.00194563	0.0250475		3256914	LIPF
3526655	ATP4B	9.51631	7.78223	5.7765	-13.3597	-4.01593	58	799	0.004662	0.0151665	4.35947	9.66794	0.00317059	2.28945e-16		2557956	GKN2	10.334	9.66688	6.68428	-12.5509	-7.90411	68	912	0.0141917	0.0062234	2.57378	2.9257	0.0204012	0.0171487		2557956	GKN2	10.8748	9.88538	8.24443	-6.19163	-3.11871	984	2529	5.7027e-06	0.000883244	4.56557	3.0606	2.49128e-05	0.00342282		3332780	PGA4
3859832	ATP4A	9.35379	7.5774	5.16881	-18.1889	-5.30956	64	867	0.0001554	0.00237491	4.67215	10.499	0.00220223	4.40691e-19		3256914	LIPF	10.3005	9.57074	7.52743	-6.83579	-4.12189	68	856	0.0141917	0.0238221	2.4545	2.40527	0.0259644	0.0385626		3256914	LIPF	10.7985	9.86818	8.15299	-6.25696	-3.2834	1013	2620	7.92059e-07	0.000167742	4.72471	3.42811	1.25169e-05	0.00110468		2887309	DUSP1
3374874	GIF	9.04196	7.0419	4.26557	-27.4055	-6.85109	58	811	0.004662	0.0112093	4.90115	10.3385	0.00162587	9.25651e-18		3933550	TFF2	9.34878	8.42872	7.12157	-4.6823	-2.47453	66	839	0.0244344	0.034383	2.74618	2.0988	0.0144229	0.0639964		2644418	CLDN18	9.92871	9.61554	8.91242	-2.02271	-1.62802	838	2280	0.00765411	0.0334172	2.35909	2.01552	0.0211993	0.0486947		4027176	FLNA
3167110	ANXA2P2	8.9299	9.4184	10.2925	1.95592	1.83281	3	226	0.0010878	0.00679597	-3.89348	-5.30831	0.00340818	7.46543e-05		3526655	ATP4B	8.65122	7.78643	5.9383	-6.55648	-3.60032	71	948	0.00563554	0.00235297	3.16797	4.77269	0.00910595	0.000307437		3332780	PGA4	9.23055	8.2535	6.49817	-6.64549	-3.37604	982	2534	6.48301e-06	0.000809989	5.15401	4.19982	2.62592e-06	6.89066e-05		2489007	ACTG2
3762198	COL1A1	8.10089	8.91196	9.34974	4.19688	1.35452	9	393	0.014763	0.227256	-2.74027	-1.57595	0.0177046	0.145482		3859832	ATP4A	8.63612	7.57166	5.52002	-8.67036	-4.14576	75	976	0.00123406	0.00103981	3.10929	3.91981	0.00880195	0.00213969		3933550	TFF2	9.16655	8.63777	7.46545	-3.25149	-2.25374	912	2447	0.000329585	0.00338212	3.82594	3.06465	0.000289026	0.00333403		2779271	ADH1C
3824623	SLC5A5	7.93281	7.1664	5.69432	-4.71901	-2.7742	55	783	0.014763	0.022328	3.42286	6.51002	0.00893291	2.94662e-06		3332780	PGA4	8.60479	7.96046	5.69262	-7.52748	-4.81601	69	907	0.0106129	0.00707503	2.73082	3.46365	0.0159421	0.005815		3526655	ATP4B	8.93306	8.05652	6.50091	-5.39699	-2.93959	1012	2562	8.51027e-07	0.00049379	5.84843	5.04702	2.71781e-07	1.87077e-06		3933550	TFF2
2493858	MAL	7.73333	7.19227	6.53188	-2.29971	-1.58052	56	748	0.0104118	0.0487774	3.09939	2.64235	0.00842867	0.0265773		2375664	BTG2	8.32723	7.80698	7.30618	-2.0294	-1.415	69	789	0.0106129	0.0908862	2.80616	1.98622	0.0128267	0.0760545		3859832	ATP4A	8.88113	7.876	6.13108	-6.7274	-3.35176	978	2481	8.35429e-06	0.00197273	5.71978	4.95473	4.58688e-07	2.70454e-06		2830861	EGR1
2947077	HIST1H3I	7.66561	8.72399	9.36903	2.03486	1.56379	11	388	0.0281274	0.210445	-2.40475	-1.36568	0.0310485	0.208962		3374874	GIF	8.10677	7.0369	4.64688	-11.0035	-5.24166	71	935	0.00563554	0.00337671	3.03177	3.72417	0.00948203	0.00339102		3986647	VSIG1	8.75564	8.25133	7.24675	-2.84591	-2.00636	901	2378	0.000558653	0.00935938	2.87661	2.39897	0.00536606	0.0197448		3883921	MYL9
2519577	COL3A1	7.66446	8.35232	8.67677	2.88509	1.25219	8	365	0.0104118	0.144614	-2.37903	-1.37412	0.0361473	0.198073		3815243	CFD	8.00848	7.55448	7.01113	-1.99633	-1.45735	64	803	0.0399835	0.0703441	2.54108	1.96321	0.0218449	0.0809789		2900059	HIST1H2BM	8.66245	9.00931	9.87277	2.31389	1.81941	349	1243	0.00170957	0.00425643	-3.44802	-3.15919	0.000981932	0.00242572		2528476	DES
3013054	COL1A2	7.53716	8.0994	8.35949	2.42368	1.19756	9	393	0.014763	0.227256	-2.53234	-1.2884	0.0260528	0.223904		3762198	COL1A1	7.98211	8.86042	10.0514	2.06932	2.28313	0	267	4.11353e-05	0.0062234	-6.64435	-4.27757	9.59214e-06	0.00118564		3374874	GIF	8.53004	7.3746	5.40922	-8.69883	-3.90514	979	2519	7.84391e-06	0.00104852	5.71128	4.69616	3.71547e-07	9.00021e-06		3821263	CNN1
2376548	MFSD4	7.44935	6.3549	5.66149	-3.45301	-1.6171	56	713	0.0104118	0.0976561	3.15236	2.10525	0.00828843	0.065065		2443120	DPT	7.8843	6.8476	5.89222	-3.97811	-1.93909	66	787	0.0244344	0.0941799	3.14581	1.71905	0.00769127	0.120728		3762198	COL1A1	8.29545	8.56784	10.0444	3.36117	2.78288	191	731	1.63962e-07	1.02407e-07	-6.52202	-6.13246	1.39781e-08	1.23574e-07		4054204	APOD
3315675	IFITM1	7.29988	8.08229	8.78933	2.25678	1.63245	11	334	0.0281274	0.0823658	-2.67847	-1.9922	0.0187035	0.0814775		3756566	KRT20	7.85402	6.92417	5.45536	-5.27315	-2.76793	70	846	0.00777458	0.0296283	3.37421	2.93905	0.00393031	0.0146855		3824623	SLC5A5	8.17613	7.36456	6.23543	-3.83894	-2.18727	999	2546	2.11134e-06	0.000656556	5.52295	4.13502	6.26462e-07	9.3559e-05		3544525	FOS
3824874	IFI30	7.2697	7.81567	8.31813	2.01399	1.41663	13	381	0.0498834	0.188448	-2.14371	-1.87346	0.0542593	0.093791		2399743	AKR7A3	7.74905	7.23435	6.40906	-2.5315	-1.77189	66	863	0.0244344	0.0203701	2.70902	2.82863	0.016945	0.0179543		2519577	COL3A1	7.87647	8.0651	9.28813	2.66044	2.33437	223	833	1.71886e-06	1.35477e-06	-5.52913	-5.26666	7.9689e-07	3.52048e-06		2415084	JUN
2882098	SPARC	7.25852	7.79828	8.10751	2.23459	1.23905	11	402	0.0281274	0.259886	-2.28681	-1.51266	0.0423791	0.162157		2493858	MAL	7.68915	7.19319	6.59198	-2.13934	-1.51698	64	820	0.0399835	0.0506866	2.16014	1.43464	0.0477806	0.186313		2493858	MAL	7.73421	7.32837	6.63303	-2.14531	-1.61927	991	2592	3.61223e-06	0.000285104	5.23127	4.10311	1.82501e-06	0.000108081		2900059	HIST1H2BM
3995633	BGN	7.16557	7.45514	7.55844	2.43816	1.07423	11	431	0.0281274	0.386317	-1.0298	-0.698779	0.330972	0.496616		3824623	SLC5A5	7.63941	7.16973	5.80941	-3.55538	-2.56742	66	882	0.0244344	0.0131056	3.09744	4.27973	0.00892691	0.000957487		3168066	CA9	7.6779	7.40323	6.53333	-2.2108	-1.82754	963	2595	2.0911e-05	0.000269575	5.00911	5.2124	5.75757e-06	9.9378e-07		3682028	MYH11
2351763	CHIA	7.16349	5.4225	4.05686	-8.61366	-2.57691	64	813	0.0001554	0.0106474	4.00239	7.70696	0.00506759	2.73763e-12		3692999	MT1G	7.48925	6.65575	5.82671	-3.16572	-1.77649	65	783	0.0314685	0.101054	2.9172	1.92538	0.0100814	0.083536		3013054	COL1A2	7.66245	7.82729	8.97519	2.48413	2.21592	221	794	1.49666e-06	5.18802e-07	-5.70437	-5.47829	4.22517e-07	1.76289e-06		3748798	MFAP4
3976341	TIMP1	7.16106	7.69608	8.07521	2.53848	1.30055	10	414	0.0206682	0.308236	-2.27368	-1.91256	0.0459795	0.0813611		3105600	CA2	7.48102	6.85712	5.91159	-2.96787	-1.9259	67	844	0.0187577	0.0309253	3.13477	2.63148	0.00641695	0.0260075		3863640	CXCL17	7.59373	7.13551	6.161	-2.69957	-1.96497	907	2447	0.000420091	0.00338212	3.52423	2.96631	0.000765238	0.00431801		2375664	BTG2
3528864	MMP14	6.98771	7.51537	7.89783	2.03683	1.30356	6	348	0.004662	0.107084	-3.27407	-2.3342	0.0067934	0.0407097		3662150	MT1M	7.46255	6.77811	5.64771	-3.5182	-2.18919	73	842	0.00275607	0.0322708	3.36054	3.25618	0.00442933	0.00732064		3662150	MT1M	7.57002	6.93719	6.0102	-2.94817	-1.9013	960	2457	2.49687e-05	0.00289369	4.56246	3.28291	2.18126e-05	0.00164481		3815243	CFD
3919101	KCNE2	6.97056	5.49631	3.79213	-9.05326	-3.25844	54	805	0.0206682	0.0130558	3.42536	2.5083	0.00410117	0.0357945		3862188	FCGBP	7.30735	7.00142	5.9075	-2.63873	-2.13453	68	911	0.0141917	0.00638595	2.53845	3.08119	0.0226047	0.0122813		2751009	ANXA10	7.56101	7.17895	6.24867	-2.48344	-1.90564	872	2378	0.00202417	0.00935938	2.90066	2.52455	0.00501277	0.0144639		2777113	SPARCL1
3119200	PSCA	6.73834	6.24653	5.62504	-2.16339	-1.53847	53	721	0.0281274	0.0839625	3.14552	4.89388	0.0133426	0.000101364		3414739	METTL7A	7.29268	6.72971	6.23061	-2.08792	-1.41333	70	771	0.00777458	0.124095	2.62419	1.4207	0.0202473	0.188373		2399743	AKR7A3	7.55745	7.37746	6.59278	-1.95162	-1.72272	948	2639	4.97629e-05	0.000115895	3.87127	4.34266	0.000262199	4.5578e-05		3350830	TAGLN
2731381	CXCL1	6.64874	7.44837	8.35778	3.26041	1.87827	7	295	0.00699301	0.0368666	-3.58886	-2.26714	0.00342493	0.0528946		2772414	SULT1B1	7.06058	6.34544	5.30572	-3.37494	-2.05583	68	828	0.0141917	0.0431667	2.96261	2.84621	0.0101405	0.015851		2946215	HIST1H3B	7.53708	7.77126	8.66036	2.17842	1.85202	331	1185	0.000772647	0.00170327	-3.5164	-3.42715	0.000785914	0.00106586		3948640	FBLN1
2709750	SST	6.6259	5.5705	4.96361	-3.1652	-1.52298	54	666	0.0206682	0.217058	3.04723	2.0204	0.0106802	0.0728208		3396084	VSIG2	6.95368	6.58425	5.57277	-2.60432	-2.01599	69	917	0.0106129	0.00546519	2.94417	3.84444	0.0111576	0.00299597		2443120	DPT	7.49561	6.95842	6.26946	-2.33943	-1.61212	952	2403	3.968e-05	0.006549	4.29481	2.8467	5.68984e-05	0.00587128		3836266	FOSB
2487063	GKN1	6.55528	5.71711	3.80008	-6.75146	-3.77643	56	800	0.0104118	0.014795	2.83819	2.76933	0.0131901	0.0237927		3642765	PDIA2	6.92779	6.47717	5.23785	-3.22643	-2.36087	76	1020	0.000781571	0.000258826	3.8631	6.48729	0.0028458	1.19172e-05		2902089	DPCR1	7.47137	7.18521	5.89942	-2.97307	-2.43816	889	2543	0.00096884	0.000692152	3.53661	3.39609	0.000741015	0.00127307		3415229	NR4A1
2764478	CCKAR	6.51011	5.01173	4.5737	-3.82751	-1.35475	53	704	0.0281274	0.115135	2.19802	0.594584	0.0476695	0.569921		3910360	BCAS1	6.88843	6.45889	5.90359	-1.97909	-1.46948	64	803	0.0399835	0.0703441	2.66026	1.81934	0.0178088	0.100892		2350489	KIAA1324	7.38317	7.17818	6.38625	-1.99574	-1.7314	913	2534	0.000313796	0.000809989	3.51565	3.38345	0.000786895	0.00131803		2947077	HIST1H3I
2899206	HIST1H2BF	6.50084	6.97816	7.23499	1.96004	1.19485	13	417	0.0498834	0.321198	-2.01629	-0.799922	0.0680866	0.447784		2794408	HPGD	6.87427	6.26846	5.2994	-2.97908	-1.95756	68	840	0.0141917	0.0336662	3.00505	2.50028	0.00839064	0.0324536		3105600	CA2	7.36726	7.01057	6.15366	-2.31916	-1.81116	951	2588	4.20044e-05	0.000307116	4.40615	3.93374	3.86464e-05	0.000213678		3415744	IGFBP6
3215560	FBP2	6.49492	5.64175	4.82179	-3.18904	-1.76535	56	752	0.0104118	0.0448091	3.14848	2.08313	0.00711701	0.0705469		2376548	MFSD4	6.84778	6.36761	5.55357	-2.45243	-1.75813	66	830	0.0244344	0.0414415	2.56143	3.38607	0.0259394	0.0049527		3692999	MT1G	7.36293	6.90363	5.69893	-3.16894	-2.30489	981	2678	6.90982e-06	5.29229e-05	4.84356	4.44807	7.84608e-06	3.57041e-05		3816509	GADD45B
3108489	LAPTM4B	6.48921	7.08606	7.64449	2.00259	1.47267	2	253	0.000621601	0.0137286	-4.49267	-2.6706	0.000556384	0.0268874		3678542	MGC45438	6.78085	6.35907	5.65224	-2.18648	-1.63221	79	954	0.000164541	0.00198403	4.0961	4.9642	0.00146296	0.000306593		3756566	KRT20	7.32783	7.15217	5.86247	-2.76133	-2.44477	875	2531	0.00178376	0.000853234	3.25805	3.2817	0.00179704	0.00188562		2443120	DPT
2605321	COL6A3	6.48037	7.13251	7.24495	2.25774	1.08105	12	481	0.0379176	0.676351	-2.0719	-0.47214	0.0587611	0.647634		3992408	FHL1	6.71004	6.21799	5.72118	-1.9846	-1.41109	66	806	0.0244344	0.0664795	2.85919	2.09092	0.0115242	0.064288		3976341	TIMP1	7.32353	7.49273	8.39279	2.09837	1.86615	213	887	8.51027e-07	4.83825e-06	-5.19219	-4.87866	2.17504e-06	8.12095e-06		3023149	FLNC
2692883	MUC13	6.44081	7.5717	9.02483	2.41195	2.73802	8	253	0.0104118	0.0137286	-3.30521	-2.25068	0.00574574	0.0553571		3919101	KCNE2	6.65359	5.50019	3.92497	-6.62821	-2.97982	71	837	0.00563554	0.0358558	3.16367	2.63638	0.00613149	0.0251355		3374890	TCN1	7.22529	6.88491	5.98099	-2.36904	-1.87114	822	2294	0.013444	0.0282061	2.81709	2.36843	0.00637567	0.0213803		3610982	DMN
3997825	MXRA5	6.23787	6.72259	6.86497	2.01151	1.10373	8	410	0.0104118	0.291498	-2.85099	-1.04445	0.0148009	0.31581		3119200	PSCA	6.60845	6.26191	5.47022	-2.20111	-1.73111	64	890	0.0399835	0.0108077	2.4953	3.14499	0.0264663	0.0106492		3528864	MMP14	7.21862	7.32109	8.18564	1.9548	1.82078	168	701	2.4896e-08	4.58313e-08	-6.39363	-6.1507	2.4851e-08	8.84019e-08		3204721	TPM2
3742285	CXCL16	6.19933	6.82758	7.048	2.03422	1.16508	11	457	0.0281274	0.526796	-2.25972	-1.31627	0.0484858	0.215591		3362826	LYVE1	6.59487	5.84016	5.1193	-2.78093	-1.64816	63	761	0.0503085	0.146266	2.29895	1.6814	0.0358245	0.124861		3995633	BGN	7.07562	7.24762	8.10131	2.03593	1.80712	241	910	5.7027e-06	8.15785e-06	-5.32962	-4.79126	1.73804e-06	1.6417e-05		3629243	RBPMS2
2700365	TM4SF1	6.18012	6.49673	7.24315	2.21043	1.67762	10	277	0.0206682	0.0245232	-2.66039	-2.67138	0.0187629	0.0277138		2845351	LOC25845	6.56127	6.25284	5.47489	-2.12341	-1.71469	75	936	0.00123406	0.0032855	3.97953	4.23077	0.00116727	0.00150903		3396084	VSIG2	6.9961	6.68555	6.02027	-1.96677	-1.58587	927	2503	0.000154687	0.00137343	3.97403	3.6992	0.000186299	0.000414039		2937144	SMOC2
2816459	F2R	6.1361	6.74994	7.22746	2.25509	1.39235	8	349	0.0104118	0.109054	-2.43628	-2.93522	0.0392027	0.01146		3921992	FAM3B	6.51584	6.06777	5.53458	-1.97419	-1.44713	71	840	0.00563554	0.0336662	3.31576	3.19306	0.00555293	0.00789796		2772414	SULT1B1	6.99157	6.47645	5.68506	-2.47342	-1.73074	869	2334	0.00229352	0.0169912	3.27588	2.38664	0.00166831	0.0207037		3863640	CXCL17
2656818	ADIPOQ	6.12801	5.33762	4.96766	-2.23512	-1.29232	56	780	0.0104118	0.0239576	1.10934	0.435669	0.287474	0.675579		2845362	SLC9A3	6.49732	6.23717	5.44983	-2.06693	-1.72589	77	982	0.000493624	0.000866883	4.30205	6.09069	0.00104545	2.251e-05		2731381	CXCL1	6.9532	7.34677	7.96104	2.01089	1.53078	279	1248	5.56568e-05	0.00459057	-4.07419	-2.79564	0.000124517	0.00682584		2955691	RCAN2
3911217	TMEPAI	6.10868	6.51513	6.86871	2.12179	1.27773	6	316	0.004662	0.0576021	-3.64346	-3.33955	0.00519346	0.00279059		3218077	ALDOB	6.42771	5.88925	4.88438	-2.91467	-2.00675	67	799	0.0187577	0.0757818	2.27593	3.99238	0.0471372	0.000877869		2376548	MFSD4	6.90224	6.56046	5.57971	-2.50104	-1.97349	976	2656	9.47007e-06	8.26928e-05	5.44687	5.74588	1.43819e-06	7.71998e-08		2450865	CSRP1
2985781	THBS2	6.05832	6.37997	6.62509	2.53844	1.18519	11	383	0.0281274	0.194552	-1.64963	-1.38174	0.129045	0.192032		2709750	SST	6.41371	5.62534	4.23281	-4.53437	-2.6254	81	994	4.11353e-05	0.000598131	5.6954	7.24079	0.000131076	1.33685e-06		2487063	GKN1	6.87973	5.95003	4.58016	-4.92309	-2.58446	984	2489.5	5.7027e-06	0.00171728	5.0768	3.35828	3.39518e-06	0.00136108		3762198	COL1A1
2452754	SLC26A9	6.05247	5.44747	4.7869	-2.40422	-1.58071	55	761	0.014763	0.0368666	2.82078	2.47577	0.0150452	0.0363421		3292590	PBLD	6.38639	5.87653	5.25028	-2.19788	-1.54354	65	769	0.0314685	0.128306	2.39405	2.164	0.0310416	0.0537911		3622176	DUOX2	6.86406	6.67615	5.89475	-1.95791	-1.71879	861	2451	0.00317696	0.00317838	3.21485	3.54164	0.00209302	0.000663309		2344888	CYR61
3919278	CLIC6	6.02983	5.61955	5.02086	-2.01247	-1.51434	59	732	0.0029526	0.0677156	3.89029	3.55957	0.00190913	0.00501453		3215560	FBP2	6.33256	5.67884	4.37309	-3.8892	-2.47212	77	955	0.000493624	0.00192797	4.8518	5.32511	0.000262254	0.000199716		2794408	HPGD	6.80773	6.37122	5.711	-2.13868	-1.58032	884	2367	0.00120952	0.0109057	3.46755	2.55339	0.000916021	0.0134899		3315675	IFITM1
3394412	THY1	5.98989	6.5669	6.92139	2.71869	1.27854	8	376	0.0104118	0.173807	-2.18707	-2.18334	0.0578914	0.0470196		2429556	CASQ2	6.27442	5.58995	5.184	-2.12937	-1.32496	63	688	0.0503085	0.405055	1.77846	0.887936	0.0943503	0.396892		2605321	COL6A3	6.7698	6.90489	7.84104	2.10125	1.91342	248	878	8.89575e-06	3.93109e-06	-4.94612	-4.77745	6.27316e-06	1.60205e-05		3772279	SOCS3
3023835	CPA2	5.93324	4.4429	2.68824	-9.48078	-3.37446	55	815	0.014763	0.0101108	4.01576	9.26604	0.0048882	2.89919e-15		2862841	GCNT4	6.12626	5.41211	4.03282	-4.26764	-2.60139	73	889	0.00275607	0.0110738	3.48512	3.08831	0.00305896	0.0121767		3642765	PDIA2	6.75611	6.64212	5.66363	-2.13241	-1.97041	967.5	2772.5	3.12684e-05	6.88878e-06	5.12429	6.72618	5.24085e-06	5.55162e-10		2429556	CASQ2
3445544	FLJ22662	5.92617	6.4893	6.9774	2.2197	1.40259	9	328	0.014763	0.0732957	-2.73469	-2.04657	0.0170884	0.0742968		2587790	GPR155	6.11541	5.4191	4.8532	-2.39863	-1.4803	68	785	0.0141917	0.0975686	3.17118	1.81082	0.00598761	0.10026		2498911	SULT1C2	6.7212	6.50305	5.72294	-1.99758	-1.71726	828	2347	0.0109335	0.0143071	2.68042	2.66175	0.00922302	0.0100975		3208995	KLF9
2862841	GCNT4	5.9203	5.36789	4.58997	-2.5146	-1.71466	53	686	0.0281274	0.157381	2.10685	2.2295	0.0580046	0.0512538		2854092	LIFR	6.11048	5.50394	4.72017	-2.62135	-1.72163	72	832	0.00399013	0.039775	3.40304	2.28618	0.00398103	0.0460435		3919101	KCNE2	6.47493	5.81004	4.1656	-4.95653	-3.12625	988	2608	4.39957e-06	0.000211	5.40681	4.90419	1.0414e-06	4.49994e-06		3757329	JUP
2946364	HIST1H3F	5.88571	6.39014	6.55471	1.98266	1.12083	8	408	0.0104118	0.283363	-2.85435	-0.964382	0.0129576	0.356089		2772566	IGJ	6.04995	5.42381	4.08258	-3.91054	-2.53366	65	905	0.0314685	0.00744401	2.56079	2.88957	0.0221922	0.0172159		2816459	F2R	6.45378	6.55979	7.42956	1.96671	1.82738	245	897	7.36295e-06	6.08084e-06	-4.94231	-5.17927	5.33803e-06	2.61604e-06		3560673	CFL2
2662623	GHRL	5.84986	5.14213	4.48472	-2.57601	-1.57724	56	744	0.0104118	0.0530363	3.51162	5.18622	0.00802254	5.2666e-05		3174121	MAMDC2	6.03179	5.52255	4.91256	-2.17231	-1.52625	69	865	0.0106129	0.0194677	2.78847	2.09754	0.0131513	0.0653853		2351763	CHIA	6.35553	5.67684	4.34733	-4.0228	-2.51318	912	2500	0.000329585	0.00144384	4.83543	5.75449	2.05555e-05	5.38034e-08		3662139	MT1E
2587790	GPR155	5.799	5.45084	4.25868	-2.90859	-2.28495	56	876	0.0104118	0.00181075	2.91696	5.74566	0.0174187	9.79574e-05		2385012	CAPN9	5.88439	5.65507	4.51245	-2.5882	-2.20782	73	961	0.00275607	0.00162108	3.75095	4.55605	0.00183371	0.000913548		3215560	FBP2	6.19539	5.80695	4.95872	-2.35655	-1.8003	963	2591	2.0911e-05	0.000290464	4.92513	4.41416	6.28464e-06	3.28598e-05		3927446	ADAMTS1
3595315	CGNL1	5.77695	5.312	4.77548	-2.00204	-1.45047	53	781	0.0281274	0.0234033	2.88376	2.21519	0.0120975	0.057834		3164312	ASAH3L	5.87444	5.79462	4.80181	-2.10326	-1.99006	64	962	0.0399835	0.00157454	2.6452	4.16378	0.0193329	0.00179787		2497252	SLC9A2	6.16441	5.93671	5.11557	-2.06887	-1.76679	920	2597	0.000221362	0.000259666	4.04379	4.17953	0.000141318	8.75192e-05		2451043	LMOD1
3134034	PRKDC	5.76281	6.38157	6.87794	2.24114	1.41065	3	312	0.0010878	0.0530366	-3.68761	-2.75791	0.00307117	0.0207683		2965206	EPHA7	5.85449	5.02673	4.44643	-2.65381	-1.49517	65	803	0.0314685	0.0703441	1.80337	1.19867	0.091589	0.261523		2385012	CAPN9	6.15824	5.74713	5.08507	-2.10404	-1.58234	940	2498	7.7477e-05	0.00149261	4.51919	3.4385	2.55093e-05	0.00105527		2599153	TNS1
2455933	ESRRG	5.70647	4.68483	3.81388	-3.713	-1.82886	62	770	0.000621601	0.0301559	4.54276	5.60049	0.00176753	1.63989e-05		2402883	NR0B2	5.81987	5.42112	4.75026	-2.09887	-1.59202	63	890	0.0503085	0.0108077	2.34336	3.26576	0.0383622	0.00810178		2709750	SST	6.14009	5.74117	4.91978	-2.32997	-1.7671	911	2519	0.000346102	0.00104852	4.09296	3.97224	0.000131011	0.000160648		3992408	FHL1
3097152	MCM4	5.63014	6.32271	6.61547	2.20638	1.22498	9	380	0.014763	0.185449	-3.57956	-1.18474	0.0041275	0.269152		3360401	HBB	5.78555	5.41959	4.80312	-1.9758	-1.53312	71	845	0.00563554	0.0302708	4.00584	5.70393	0.00247143	9.56935e-06		3394412	THY1	6.12364	6.34123	7.32493	2.29945	1.97753	191	802	1.63962e-07	6.33458e-07	-6.10485	-5.55996	6.65442e-08	7.91855e-07		2364231	DDR2
3696554	TMED6	5.62836	4.5066	3.74175	-3.69765	-1.6992	54	722	0.0206682	0.0823658	2.69933	1.69103	0.0178952	0.128483		2351763	CHIA	5.76576	5.41661	4.29428	-2.77308	-2.17699	65	822	0.0314685	0.0487106	2.0805	4.12443	0.0653656	0.000486408		3886765	PI3	6.12273	6.48986	7.12993	2.01001	1.5584	341	1259	0.00120952	0.00541071	-3.34971	-2.40942	0.00132885	0.0188345		2731381	CXCL1
3653072	PLK1	5.62364	6.19462	6.62004	1.95764	1.34296	7	330	0.00699301	0.0762237	-4.10144	-1.84487	0.00238603	0.102438		2764478	CCKAR	5.59396	5.04942	4.0737	-2.86842	-1.96662	66	876	0.0244344	0.0151026	2.79444	3.11267	0.0148031	0.00976537		2429556	CASQ2	6.11231	5.74227	5.0286	-2.11948	-1.63998	909	2435	0.000381449	0.0040667	3.314	2.65937	0.00147682	0.0100527		3678542	MGC45438
3886765	PI3	5.5779	6.58603	7.70339	2.83313	2.1695	8	305	0.0104118	0.0457747	-4.01751	-2.17825	0.00316072	0.0613503		3490892	OLFM4	5.55008	6.73766	8.28542	2.73534	2.92363	14	358	0.0187577	0.0496904	-2.80502	-2.34942	0.0129827	0.0413374		2862841	GCNT4	6.03958	5.56462	4.5999	-2.71262	-1.95169	939	2538	8.18087e-05	0.000755489	4.29861	3.52163	5.61603e-05	0.000820457		3862640	SERTAD1
3549092	CHGA	5.57132	4.97014	4.48052	-2.12992	-1.40408	58	703	0.004662	0.11722	3.62278	3.03573	0.00405209	0.0119751		2941972	C6orf105	5.4458	4.86149	4.39773	-2.06777	-1.37913	63	772	0.0503085	0.122031	2.15037	1.27211	0.0472235	0.235702		2854092	LIFR	6.02598	5.63211	4.9179	-2.15558	-1.64058	969	2508	1.45779e-05	0.00126308	4.54135	3.38503	2.35273e-05	0.00120058		3204301	CCL21
3490892	OLFM4	5.39633	6.73394	8.54024	6.65916	3.49743	4	298	0.0018648	0.0393693	-4.31603	-3.00556	0.000781726	0.0150726		3023835	CPA2	5.41563	4.43333	3.02243	-5.25324	-2.65904	72	905	0.00399013	0.00744401	3.10092	3.93483	0.0100339	0.00159005		2587790	GPR155	5.99822	5.536	4.92289	-2.1072	-1.52955	986	2411	5.01141e-06	0.00582548	4.54764	3.18535	2.36551e-05	0.002097		3445741	MGP
2961177	COL12A1	5.3721	6.18285	6.74597	1.97909	1.47746	6	358	0.004662	0.128093	-4.01039	-2.96009	0.0021994	0.0103836		3289189	ASAH2	5.39878	4.66553	3.8791	-2.86727	-1.7248	69	864	0.0106129	0.0199145	2.4638	4.1187	0.0353108	0.00102254		4037778	DMBT1	5.9452	6.62066	7.93723	3.97797	2.49074	278	1188	5.2633e-05	0.00178908	-4.02843	-3.01468	0.000148241	0.00384109		3859946	HSPB6
3020343	MET	5.36588	5.6491	6.87441	2.06739	2.33805	5	170	0.0029526	0.00133008	-3.01608	-2.66076	0.0132721	0.0310352		2443952	MYOC	5.3691	4.74461	3.74406	-3.08451	-2.00076	75	913	0.00123406	0.00606458	4.04824	5.84706	0.00230145	1.16875e-05		2452754	SLC26A9	5.916	5.57562	4.91205	-2.00548	-1.58399	932	2576	0.000119044	0.000383078	4.58375	4.15326	2.25943e-05	8.74681e-05		3286602	CXCL12
3110317	CTHRC1	5.36112	5.98394	6.03939	2.12265	1.03918	10	416	0.0206682	0.316838	-2.67002	-0.355191	0.0205387	0.728702		3834379	CEACAM6	5.35317	6.29677	8.10693	2.75376	3.5068	11	310	0.00777458	0.0177671	-3.3066	-2.53584	0.00512446	0.0310923		2985781	THBS2	5.91481	6.15092	7.12315	2.31071	1.96186	241	926	5.7027e-06	1.16519e-05	-5.44295	-4.61298	1.48748e-06	3.36559e-05		2886679	KCNMB1
2371139	LAMC2	5.35826	5.97817	6.64483	3.06669	1.5874	10	316	0.0206682	0.0576021	-2.80376	-1.66641	0.01635	0.135734		2455933	ESRRG	5.29788	4.69848	3.71198	-3.00195	-1.98137	77	933	0.00147011	0.00356606	3.91062	4.98305	0.00232005	0.000182527		3490892	OLFM4	5.91477	6.52597	7.77072	3.6199	2.36977	331	1258	0.000772647	0.00533103	-3.71928	-2.81037	0.000416115	0.00675048		3597338	TPM1
2813414	CCNB1	5.35751	6.0496	6.74218	2.29394	1.61617	7	308	0.00699301	0.0487774	-3.4727	-2.00723	0.00458046	0.0796878		3549092	CHGA	5.26598	4.99995	4.10112	-2.24212	-1.86455	77	999	0.000493624	0.000510965	4.30033	6.15879	0.000965403	3.63059e-05		3214845	ASPN	5.89999	5.91804	6.97442	2.10589	2.07971	365	1064	0.00330658	0.000199297	-3.29688	-4.01961	0.00155701	0.000168552		4053085	PRELP
3652867	SCNN1G	5.34848	4.52362	3.69393	-3.14826	-1.77731	60	848	0.0018648	0.00412724	3.83191	6.37537	0.00534125	1.77532e-06		2818035	CKMT2	5.21119	4.78428	4.20844	-2.00381	-1.49055	78	859	0.000287947	0.022285	4.40423	4.95451	0.000969925	0.000139548		3007960	CLDN4	5.70514	6.10365	6.79704	2.13156	1.61708	262	1159	2.0911e-05	0.00110342	-4.72708	-3.44415	1.18902e-05	0.000976877		3358950	CTSD
2818517	VCAN	5.24316	5.73783	5.71218	2.29936	-1.01793	12	485	0.0379176	0.702804	-1.21954	0.138095	0.25045	0.892704		2967249	BVES	5.15417	4.61228	4.15574	-1.99783	-1.37225	63	801	0.0503085	0.0730216	1.84233	1.11715	0.0842146	0.294196		3110317	CTHRC1	5.64466	5.74094	6.72562	2.11544	1.97887	180	684	6.80572e-08	2.88002e-08	-6.01453	-5.88925	1.4808e-07	4.12674e-07		3528864	MMP14
3847486	FUT3	5.18615	5.68733	6.45278	2.406	1.69991	7	262	0.00699301	0.0171493	-3.82648	-2.40926	0.00417082	0.0439012		3866785	SULT2A1	5.12064	4.04357	3.28928	-3.55872	-1.6868	70	891	0.00777458	0.0105472	3.00253	4.47452	0.0150202	0.000434092		2961177	COL12A1	5.62854	5.91742	7.10783	2.78812	2.28217	189	792	1.40143e-07	4.9343e-07	-6.1202	-5.60566	5.91362e-08	7.02679e-07		3722195	AOC3
3007960	CLDN4	5.17839	6.20862	7.40532	2.80071	2.29215	6	261	0.004662	0.0167354	-4.16835	-2.39293	0.00213875	0.0453861		3696554	TMED6	5.01398	4.5102	3.77432	-2.36143	-1.66542	64	768	0.0399835	0.130452	2.29309	2.0215	0.0363194	0.0700393		2764478	CCKAR	5.59728	5.25368	4.18576	-2.66018	-2.09641	978	2649	8.35429e-06	9.5097e-05	5.25163	5.58878	2.79243e-06	1.60561e-07		3757433	ACLY
3758510	ETV4	5.16817	5.58523	6.41891	2.19049	1.78223	5	224	0.0029526	0.00643733	-4.14252	-2.72267	0.00406774	0.0273317		3388807	MMP1	4.91599	6.01784	7.48159	2.5656	2.75825	10	315	0.00563554	0.0199145	-3.62185	-2.37242	0.00290394	0.0414475		2947081	HIST1H4L	5.57747	5.69697	6.68446	2.15396	1.98273	348	1139	0.00163818	0.000782299	-3.2129	-3.48287	0.00201067	0.000969634		2905296	PI16
2443952	MYOC	5.16072	4.72927	3.87207	-2.443	-1.81152	57	799	0.00699301	0.0151665	2.84107	2.53094	0.0130803	0.0337347		3648391	TNFRSF17	4.89086	4.14737	3.39801	-2.81444	-1.68105	64	807	0.0399835	0.0652308	2.07721	2.34979	0.0616241	0.0393352		3901387	CST2	5.56439	5.81314	6.77664	2.31698	1.95003	192	776	1.77266e-07	3.29316e-07	-5.76572	-5.51062	2.2191e-07	1.06008e-06		3220977	ROD1
2955827	PLA2G7	5.14795	5.88101	6.42367	2.76886	1.45666	10	366	0.0206682	0.147102	-2.64578	-2.83951	0.0277042	0.0118814		3973891	SYTL5	4.8287	4.52547	3.67745	-2.22107	-1.80003	69	883	0.0106129	0.0127965	2.94206	3.50872	0.0104954	0.00509511		2662623	GHRL	5.54841	5.28492	4.56348	-1.97921	-1.64882	974	2685.5	1.07247e-05	4.53416e-05	5.1912	5.389	2.99688e-06	5.24345e-07		3021158	C7orf58
3743551	CLDN7	5.13709	6.19067	7.15705	3.45021	1.95393	2	282	0.000621601	0.0275283	-5.44596	-2.8767	0.000177661	0.0190539		4000538	FIGF	4.78	4.12279	3.34686	-2.70035	-1.7123	66	790	0.0244344	0.0892744	2.41813	2.28295	0.030288	0.0447615		3743551	CLDN7	5.53003	6.04024	6.86286	2.51896	1.76861	215	1093	9.8164e-07	0.000343136	-5.53546	-3.93759	5.40341e-07	0.000193271		4018080	CHRDL1
2809245	ITGA2	5.1135	5.7599	6.55859	2.61572	1.73953	7	283	0.00699301	0.028166	-3.06531	-2.07423	0.00897301	0.0727059		3388673	MMP7	4.77671	5.58657	7.21115	2.43444	3.08352	6	233	0.00123406	0.00248927	-4.58938	-3.45128	0.000481137	0.00681015		2591643	COL5A2	5.48517	5.6383	6.57444	2.12767	1.9134	182	705	8.00906e-08	5.1077e-08	-6.34307	-5.78723	6.32705e-08	8.14564e-07		2590715	FRZB
3733238	KCNJ16	5.08488	4.12833	3.08467	-4.0006	-2.06146	61	848.5	0.0010878	0.00406901	4.5057	7.03912	0.00209067	1.90043e-07		2710599	CLDN1	4.73668	5.62217	7.16583	2.42915	2.91533	1	184	8.22707e-05	0.000579662	-6.66378	-4.67491	1.45201e-05	0.000860108		3023835	CPA2	5.47652	4.71667	3.22051	-4.7767	-2.82091	956	2585	3.15313e-05	0.000324659	5.87978	5.80395	3.88872e-07	5.02999e-08		2678448	FAM107A
3834341	CEACAM5	4.99254	6.15341	7.14675	2.64653	1.99079	13	359	0.0498834	0.130359	-2.36607	-1.30049	0.03487	0.231146		2735027	SPP1	4.67073	5.43235	7.03769	2.36696	3.04266	4	197	0.000493624	0.000866883	-5.18868	-3.66728	0.00035799	0.00514092		3718902	CCL18	5.45878	5.66948	6.53253	2.1049	1.81888	320	1121	0.000462305	0.000569784	-3.73626	-3.60302	0.000384801	0.000608319		3321361	SPON1
2974935	SLC2A12	4.9711	4.29099	3.89081	-2.11445	-1.31967	55	627	0.014763	0.37655	2.5895	2.66186	0.0307095	0.0196848		3046444	SFRP4	4.55617	5.55327	6.97143	2.41526	2.67246	6	307	0.00123406	0.0165785	-3.95089	-2.50823	0.00205145	0.0334991		2955827	PLA2G7	5.45367	5.61743	6.7958	2.53525	2.2632	249	881	9.47007e-06	4.21365e-06	-5.05038	-5.17002	3.61427e-06	3.14137e-06		3672489	IRF8
2806517	SKP2	4.95889	5.34273	5.93911	1.9554	1.51192	0	234	0.0001554	0.00841725	-5.04809	-3.00998	0.000970361	0.0151317		2429235	AMPD1	4.4159	3.96531	3.22983	-2.27532	-1.66496	74	930	0.00185109	0.00386833	3.40444	4.60503	0.00582568	0.00052803		2443952	MYOC	5.45036	4.87536	4.09507	-2.55849	-1.71748	1014	2582	7.36971e-07	0.000343136	5.34882	4.26033	1.4997e-06	5.25811e-05		2447877	FAM129A
3406880	PIK3C2G	4.95701	4.41784	3.52982	-2.68924	-1.85064	57	771	0.00699301	0.0294797	2.89491	3.07521	0.0133719	0.0130674		3802396	AQP4	4.2976	3.81055	2.89024	-2.65252	-1.89253	74	994	0.00185109	0.000598131	3.13786	5.69075	0.0115491	7.42871e-06		2818517	VCAN	5.45021	5.50402	6.43338	1.9768	1.90442	247	824	8.35429e-06	1.08888e-06	-4.77215	-4.87016	1.34227e-05	1.3312e-05		3132782	SFRP1
3896621	FERMT1	4.95421	5.48484	6.19041	2.23191	1.6308	13	306	0.0498834	0.0467578	-2.3109	-1.48515	0.0414877	0.17891		3633699	NRG4	4.25274	3.92221	3.19549	-2.08096	-1.65487	63.5	844.5	0.0468311	0.0305964	2.48405	2.64656	0.0252672	0.0245029		3834379	CEACAM6	5.39561	6.12342	7.2823	3.69785	2.23284	326	1305	0.000613442	0.0104629	-3.85816	-2.68597	0.000261957	0.00941758		2692447	MYLK
3943234	SLC5A1	4.94917	5.66036	6.49572	2.92118	1.78431	11	342	0.0281274	0.0958525	-2.49675	-1.6213	0.02705	0.144627		2779302	ADH7	4.19477	3.60432	2.78641	-2.65436	-1.76286	66	890	0.0244344	0.0108077	2.64331	2.52206	0.0189887	0.0300207		3388807	MMP1	5.38332	5.7791	7.11042	3.31062	2.51633	278	1082	5.2633e-05	0.000279837	-4.47372	-3.67932	3.64326e-05	0.000560793		2923270	PLN
2790626	FGA	4.94043	4.12725	3.19978	-3.34185	-1.90193	54	685	0.0206682	0.160034	2.79909	5.48378	0.0247442	6.36176e-06																		2455933	ESRRG	5.28049	4.86376	3.94895	-2.51672	-1.88532	991	2738	3.61223e-06	1.48385e-05	5.70683	5.93123	6.68211e-07	3.09651e-08		2372858	RGS2
3868681	KLK1	4.909	5.41181	6.14375	2.35339	1.66087	5	273	0.0029526	0.022328	-3.38627	-2.33326	0.00539235	0.0488681																		3696554	TMED6	5.228	4.72447	3.67817	-2.92782	-2.06523	1023	2555	3.80281e-07	0.000559722	5.93165	5.61956	2.92656e-07	1.16658e-07		2688813	CCDC80
2735027	SPP1	4.90169	5.51448	5.88333	5.15852	1.29133	12	384	0.0379176	0.197658	-1.92764	-0.982762	0.0744396	0.353015																		3652867	SCNN1G	5.19913	4.6276	4.02206	-2.26117	-1.52154	984	2539	5.7027e-06	0.000742406	5.10072	4.11158	5.09767e-06	8.04818e-05		3020302	CAV1
2710599	CLDN1	4.8842	5.65019	6.89641	5.38577	2.37219	5	261	0.0029526	0.0167354	-3.87008	-2.86855	0.00198893	0.0209307																		3388673	MMP7	5.09468	5.46769	6.36094	2.40536	1.85735	300	1174	0.000171533	0.00142001	-3.86234	-3.05146	0.000260281	0.00343284		3056292	CLDN3
2451593	CHI3L1	4.82956	5.44735	5.56965	2.82217	1.08847	5	391	0.0029526	0.22042	-3.84105	-0.710623	0.00182088	0.488241																		2710599	CLDN1	5.04863	5.44841	6.5404	2.81232	2.13168	188	897	1.29503e-07	6.08084e-06	-5.71246	-5.10658	2.73841e-07	2.78759e-06		3362826	LYVE1
3388673	MMP7	4.8044	5.63826	6.56132	5.40554	1.89614	12	347	0.0379176	0.105143	-2.34096	-1.59636	0.0348086	0.150042																		3046444	SFRP4	5.04777	5.30631	6.65882	3.05474	2.55357	259	947	1.74775e-05	1.84437e-05	-4.71787	-4.52692	1.29881e-05	3.34734e-05		3693673	CNOT1
2991860	ITGB8	4.80265	5.17862	5.67949	2.24066	1.41506	5	273	0.0029526	0.022328	-3.73931	-3.16732	0.00236619	0.0107954																		2735027	SPP1	4.99832	5.30471	6.2281	2.34531	1.89657	209	943	6.37482e-07	1.69116e-05	-4.53052	-3.91673	2.48465e-05	0.000234341		3222170	TNC
3683584	PDILT	4.801	4.13006	3.8158	-1.9796	-1.24337	52	699	0.0379176	0.125858	1.70525	0.66572	0.112048	0.525486																		2451593	CHI3L1	4.97472	5.21723	6.16566	2.28301	1.92977	271	1067	3.53871e-05	0.000211	-4.62763	-3.91203	2.48877e-05	0.00031228		2436754	ADAR
3046444	SFRP4	4.75867	5.63015	5.88017	5.33417	1.18923	8	414	0.0104118	0.308236	-1.72699	-1.11322	0.121983	0.28001																		3312490	MKI67	4.8595	5.06962	5.84708	1.98285	1.71411	283	1069	6.94463e-05	0.000219158	-4.04593	-3.81076	0.000137071	0.000365573		3180263	HIATL1
2731332	IL8	4.73396	5.52965	5.94921	3.10024	1.33752	9	390	0.014763	0.217058	-3.15559	-1.28282	0.00753163	0.231207																		2790626	FGA	4.82016	4.27302	3.47793	-2.53544	-1.7352	913	2367	0.000313796	0.0109057	4.48487	3.74139	3.60297e-05	0.000317848		2814756	MAP1B
3802396	AQP4	4.72575	3.80097	2.9333	-3.46402	-1.82471	62	760	0.000621601	0.0376853	3.63327	7.48755	0.00810804	1.87931e-11																		3733238	KCNJ16	4.78749	4.29166	3.39981	-2.61657	-1.85555	1005	2633	1.39601e-06	0.000130359	5.83191	5.66576	4.59789e-07	9.85797e-08		2807716	C7
3381925	PGM2L1	4.692	5.078	5.35463	2.24204	1.21137	3	333	0.0010878	0.0807939	-4.41451	-1.90898	0.00119725	0.0866361																		4000538	FIGF	4.73093	4.21537	3.64552	-2.12198	-1.48437	939	2365	8.18087e-05	0.0112101	3.56	2.0947	0.000706351	0.0409454		3292946	TACR2
3834379	CEACAM6	4.63529	6.28757	8.48502	6.74471	4.58666	8	261	0.0104118	0.0167354	-3.86024	-2.33759	0.00357746	0.0491994																		3274758	AKR1C2	4.67413	4.29959	3.68037	-1.99136	-1.53605	986	2584	5.01141e-06	0.000330712	4.8638	3.85779	7.45725e-06	0.000251874		3407453	PDE3A
3351200	TMPRSS4	4.61908	5.27919	5.81751	2.05408	1.45228	9	336	0.014763	0.0855841	-3.25894	-1.63287	0.00759855	0.141991																		3683584	PDILT	4.658	4.30416	3.53592	-2.1766	-1.70318	989	2658	4.12073e-06	7.944e-05	5.17308	5.56811	4.69089e-06	1.57796e-07		3742285	CXCL16
3718902	CCL18	4.59609	5.88767	5.84518	2.19884	-1.02989	9	528	0.014763	1	-2.86961	0.111576	0.0138629	0.913717																		3881443	TPX2	4.65067	4.88183	5.74763	2.13904	1.82235	274	1042	4.20044e-05	0.000130361	-4.28711	-4.01124	5.8564e-05	0.000167486		3215560	FBP2
3490655	CKAP2	4.5424	5.35374	6.00011	2.5971	1.56523	0	291	0.0001554	0.0337415	-4.59578	-3.10826	0.000497933	0.0114387																		3102372	SULF1	4.5668	4.78869	5.81544	2.37619	2.03743	190	776	1.5161e-07	3.29316e-07	-6.31304	-5.88876	2.71197e-08	2.32557e-07		3662247	MT1X
3508330	HSPH1	4.48599	5.07082	5.57521	1.9797	1.41852	5	277	0.0029526	0.0245232	-4.03405	-2.69149	0.00129261	0.0242171																		3388859	MMP12	4.52694	4.73065	5.79767	2.41285	2.09511	355	1211	0.00220034	0.00259107	-3.04009	-3.12495	0.00335625	0.00278654		3984907	ARMCX1
3388807	MMP1	4.46826	6.0372	7.3451	5.92	2.47581	7	309	0.00699301	0.0498143	-4.09481	-1.8993	0.00317761	0.0952141																		3866785	SULT2A1	4.51972	4.17381	3.45888	-2.08614	-1.64141	1042	2736	8.68399e-08	1.55012e-05	5.50863	4.9069	8.70967e-07	3.56309e-06		2496907	IL1R2
3102372	SULF1	4.46209	5.022	5.43124	2.48949	1.32799	11	372	0.0281274	0.16272	-2.89681	-2.04643	0.0134962	0.0664554																		3144859	CDH17	4.51007	5.17147	5.7887	2.42609	1.53392	404	1513	0.0139079	0.118953	-2.76281	-1.55327	0.00737204	0.125435		3985717	PLP1
2553970	PNPT1	4.42625	4.85629	5.28582	2.06822	1.3468	1	299	0.0003108	0.0402349	-3.39829	-2.48317	0.00448728	0.0351237																		3756193	TOP2A	4.40423	4.68569	5.43104	2.03751	1.67637	290	1065	0.000101489	0.000203129	-4.21351	-3.45805	7.61365e-05	0.000943507		3662106	MT1A
3312490	MKI67	4.31412	5.23228	5.78706	2.52168	1.46894	9	355	0.014763	0.121479	-3.39904	-1.39575	0.00649724	0.201441																		3802396	AQP4	4.38059	3.96935	3.0975	-2.43359	-1.83001	1049	2611	4.89445e-08	0.000199297	5.70441	5.85774	9.47813e-07	3.32307e-08		2750627	CPE
3629103	KIAA0101	4.19901	4.93568	5.05519	2.27734	1.08637	12	476	0.0379176	0.643841	-2.65773	-0.389369	0.0256556	0.707438																		2779302	ADH7	4.3789	3.73184	3.01145	-2.58015	-1.64763	997	2531	2.41843e-06	0.000853234	4.93021	3.62519	6.91995e-06	0.000501757		2947073	HIST1H1B
2494484	NCAPH	4.16521	4.6723	5.11834	2.06961	1.3623	10	344	0.0206682	0.0994867	-3.19408	-1.61299	0.00958863	0.146644																		3633699	NRG4	4.37855	4.049	3.35496	-2.03297	-1.6178	963	2580	2.0911e-05	0.00035599	4.53434	3.99186	2.52469e-05	0.000160886		3282974	SVIL
3910785	AURKA	4.14936	4.88728	5.65776	2.38556	1.70583	7	311	0.00699301	0.0519436	-3.60195	-1.89997	0.0062535	0.0959233																		2967276	POPDC3	4.36158	4.02241	3.39686	-1.95168	-1.5428	921	2430	0.000210436	0.00438735	3.97145	3.53609	0.000191975	0.000680619		3130850	RNF122
3863214	cdna(scan)	4.11512	4.53582	5.76604	2.10796	2.34603	9	257	0.014763	0.0151665	-2.75101	-2.1845	0.0216293	0.0626852																		3604147	KIAA1199	4.03572	4.28124	5.24847	2.31778	1.95508	145	748	3.11804e-09	1.60063e-07	-5.28708	-4.92144	1.50704e-06	8.9819e-06		3361041	TPP1
2997376	ANLN	4.00535	4.83402	5.51719	2.37575	1.60566	4	300	0.0018648	0.0411167	-4.37862	-2.10524	0.00147285	0.0687956																		3388830	MMP3	3.97472	4.32527	5.1237	2.21758	1.73921	294	1166	0.000125496	0.00124202	-4.24396	-2.9927	9.82471e-05	0.00437177		3553531	TNFAIP2
2779302	ADH7	3.99909	3.60369	2.69466	-2.46986	-1.87777	52	739	0.0379176	0.0587932	2.78241	5.83085	0.0243173	4.11722e-06																		3662130	MT1L	3.83499	3.3439	2.70836	-2.18347	-1.55351	917.5	2348.5	0.000347937	0.0140226	3.89462	2.39431	0.00024085	0.0199911		3140478	RPESP
3881443	TPX2	3.9467	5.0418	6.03022	3.30648	1.98401	6	294	0.004662	0.0360631	-4.16957	-2.06769	0.00242702	0.0739753																		3039671	SOSTDC1	3.63944	3.17963	2.58419	-2.07808	-1.51093	970	2453	1.37162e-05	0.00308076	4.81321	3.41987	8.83135e-06	0.00107273		3507710	SLC7A1
3137875	GGH	3.94609	4.63669	5.30589	1.97074	1.59019	4	277	0.0018648	0.0245232	-3.95277	-1.99463	0.00348708	0.0807414																		3791782	SERPINB5	3.63398	4.02679	4.67266	2.05434	1.56468	293	1244	0.000119044	0.00432144	-4.31069	-2.84814	6.48516e-05	0.0063252		3820443	ICAM1
3604147	KIAA1199	3.94398	4.50693	4.78902	2.01129	1.21596	10	371	0.0206682	0.160034	-2.76774	-1.03266	0.0171977	0.329218																		3264997	C10orf81	3.45701	3.93782	4.48118	2.0338	1.45736	311	1373	0.000298708	0.0255552	-4.01265	-2.26449	0.000178508	0.027942		2686458	ABI3BP
2652675	ECT2	3.92565	4.61989	5.30737	2.88021	1.61047	4	276	0.0018648	0.0239576	-3.91267	-2.40379	0.00167959	0.0418339																		2584134	FAP	3.25649	3.38808	4.58717	2.5152	2.29595	237	820	4.39957e-06	9.87537e-07	-5.13039	-5.00937	3.89731e-06	9.23746e-06		2358693	MLLT11
3756193	TOP2A	3.91007	4.79329	6.17116	2.8955	2.59884	9	307	0.014763	0.0477586	-2.95531	-1.82514	0.0192786	0.109306																																		3752709	MYO1D
3750369	NOS2A	3.90966	4.0935	4.98313	2.1045	1.85271	10	285	0.0206682	0.0294797	-2.13522	-1.77887	0.068711	0.1178																																		3962338	TCF20
3603436	CHRNA5	3.85429	4.13425	5.03886	1.9527	1.87203	9	260	0.014763	0.0163304	-1.98111	-1.93074	0.0684126	0.0931644																																		3667281	SF3B3
3607537	FANCI	3.81838	4.50378	4.94365	2.14618	1.35648	8	368	0.0104118	0.152175	-3.35213	-1.34896	0.00920436	0.215865																																		3380697	DHCR7
3485074	RFC3	3.801	4.48505	5.16626	2.16351	1.60348	0	267	0.0001554	0.0193559	-4.80897	-2.72153	0.000446	0.0254028																																		3181240	TMOD1
3590388	NUSAP1	3.74931	4.58143	4.92852	2.05296	1.272	8	408	0.0104118	0.283363	-3.09367	-1.05219	0.00925662	0.323501																																		3539070	HIF1A
3151534	ATAD2	3.6647	4.27555	4.66733	2.1599	1.31201	4	328	0.0018648	0.0732957	-3.96981	-1.61082	0.00315073	0.1456																																		2498274	C2orf40
3144859	CDH17	3.65083	5.21434	7.16461	3.27366	3.86447	5	251	0.0029526	0.0130558	-4.35521	-2.4604	0.00223474	0.0400923																																		2816459	F2R
3388830	MMP3	3.61629	4.48013	5.26319	2.64081	1.72078	8	338	0.0104118	0.0889033	-3.15807	-1.48473	0.0152295	0.177885																																		2896888	CAP2
3720896	CDC6	3.59644	4.40055	5.72883	2.22447	2.51103	4	305	0.0018648	0.0457747	-2.91857	-1.84529	0.0203747	0.10636																																		3395464	ASAM
2863363	F2RL2	3.52745	4.33846	4.64633	2.55081	1.23788	8	368	0.0104118	0.152175	-2.99492	-1.42057	0.0113523	0.186537																																		2947095	HIST1H3J
3791782	SERPINB5	3.47683	4.15959	4.66118	2.01095	1.41577	10	360	0.0206682	0.132656	-3.0119	-1.3174	0.0148515	0.224308																																		3279313	ITGA8
3388859	MMP12	3.33527	4.94262	5.90132	2.64457	1.94356	5	358	0.0029526	0.128093	-3.73878	-1.41457	0.00554164	0.195902																																		3049292	IGFBP3
3150455	TNFRSF11B	3.31431	3.78802	4.35004	1.9611	1.47633	5	284	0.0029526	0.0288164	-3.17654	-1.75807	0.0128027	0.118983																																		3329206	CREB3L1
3129149	PBK	3.30327	4.38202	4.74062	2.11885	1.28218	5	387	0.0029526	0.207193	-4.35084	-1.16656	0.00135986	0.27639																																		2705748	AADACL1
2909263	MEP1A	3.25438	4.08121	5.32793	4.2092	2.37301	9	286	0.014763	0.030156	-3.33619	-2.16643	0.00730924	0.0622994																																		2709750	SST
																																																3113352	COL14A1
																																																3755976	MED24
																																																3148545	RSPO2
																																																3885464	TOP1
																																																3456840	PPP1R1A
																																																3402571	NCAPD2
																																																2777639	GPRIN3
																																																2681044	FAM19A4
																																																2362511	DARC
																																																2443952	MYOC
																																																3097152	MCM4
																																																3174121	MAMDC2
																																																2902326	cdna(scan)
																																																2367154	BAT2D1
																																																3710823	MYOCD
																																																3696554	TMED6
																																																2797393	FAT
																																																2946232	HIST1H1C
																																																2592268	STAT1
																																																3737274	KIAA1618
																																																3737338	RNF213
																																																3332729	CD5
																																																2965206	EPHA7
																																																2911372	BAG2
																																																3724197	NSF
																																																3167660	DNAJB5
																																																2486178	MEIS1
																																																3643396	MSLN
																																																3743551	CLDN7
																																																3564919	FERMT2
																																																2764478	CCKAR
																																																4007899	SYP
																																																3324447	FIBIN
																																																3173508	PGM5
																																																2813414	CCNB1
																																																3152558	FAM84B
																																																3299504	ACTA2
																																																3865275	CKM
																																																3374746	PATL1
																																																3791254	TNFRSF11A
																																																3104489	STMN2
																																																3185558	PRPF4
																																																3013255	PEG10
																																																3901387	CST2
																																																2545549	SLC5A6
																																																2902804	C2
																																																3388673	MMP7
																																																3134034	PRKDC
																																																2877355	GFRA3
																																																3552344	FLJ41170
																																																2796951	PDLIM3
																																																3549092	CHGA
																																																3751625	SSH2
																																																3210497	PRUNE2
																																																3666146	SLC7A6
																																																3301263	SORBS1
																																																3617719	ACTC1
																																																2719440	C1QTNF7
																																																2742109	FGF2
																																																3212277	C9orf64
																																																3296046	KCNMA1
																																																3200040	BNC2
																																																3388859	MMP12
																																																3434012	HSPB8
																																																3919033	SLC5A3
																																																3326252	NAT10
																																																2492753	SMYD1
																																																3432514	OAS2
																																																3194395	C9orf163
																																																3007960	CLDN4
																																																2951674	SRPK1
																																																2527814	VIL1
																																																2900051	HIST1H3H
																																																3896621	FERMT1
																																																3388807	MMP1
																																																4000538	FIGF
																																																3944243	APOL6
																																																2847967	SEMA5A
																																																3411721	CNTN1
																																																3382015	CHRDL2
																																																3420151	MSRB3
																																																2712632	TFRC
																																																3764399	RNF43
																																																2639054	PARP14
																																																3210616	PRUNE2
																																																3901361	CST1
																																																3446919	ABCC9
																																																3216319	ZNF367
																																																3474450	PLA2G1B
																																																3720228	CRKRS
																																																2967249	BVES
																																																3403414	DPPA3
																																																2955827	PLA2G7
																																																3371719	CKAP5
																																																2731332	IL8
																																																2899095	HIST1H4A
																																																3300115	PPP1R3C
																																																2853768	NUP155
																																																2827185	LMNB1
																																																2521556	MARS2
																																																2852766	C1QTNF3
																																																2784113	CCNA2
																																																2806517	SKP2
																																																3046444	SFRP4
																																																2914070	MYO6
																																																2576526	NOC2L
																																																3214800	OGN
																																																3381925	PGM2L1
																																																3144760	RBM12B
																																																3699044	RFWD3
																																																3445820	RERG
																																																3910785	AURKA
																																																2961347	FILIP1
																																																3312490	MKI67
																																																3775842	TYMS
																																																3511698	EPSTI1
																																																3192912	C9orf96
																																																3192693	CEL
																																																3237396	CACNB2
																																																2794704	ASB5
																																																3490655	CKAP2
																																																3558375	GZMB
																																																2516023	CDCA7
																																																3539724	SYNE2
																																																2570350	FLJ38359
																																																3955070	GSTTP1
																																																2445982	ANGPTL1
																																																3819870	OR1M1
																																																2997376	ANLN
																																																2583254	LY75
																																																3455865	KRT4
																																																2479350	cdna(scan)
																																																3142381	FABP4
																																																3639031	PRC1
																																																3651672	ANKS4B
																																																3904747	RBL1
																																																3102372	SULF1
																																																2790626	FGA
																																																3881443	TPX2
																																																3958045	C22orf30
																																																2585476	SCN7A
																																																2899102	HIST1H3C
																																																3517251	DACH1
																																																4048241	HLA-DRB5
																																																3489851	FAM10A4
																																																3657367	ZNF267
																																																2624565	IL17RB
																																																3763390	TMEM100
																																																3720896	CDC6
																																																2530713	CCL20
																																																2960872	C6orf150
																																																2378937	DTL
																																																3607537	FANCI
																																																3590388	NUSAP1
																																																3689880	SHCBP1
																																																3869847	ZNF468
																																																3756193	TOP2A
																																																2926802	MYB
																																																3853658	CYP4F11
																																																3485074	RFC3
																																																3421177	NUP107
																																																3409605	MLSTD1
																																																3259703	C10orf12
																																																3427352	NEDD1
																																																3129149	PBK
																																																2525989	CPS1
																																																3308489	KIAA1598
																																																3982612	GPR174
																																																2773947	CXCL9
																																																3151534	ATAD2
																																																2471316	GEN1
																																																3603436	CHRNA5
																																																3565571	WDHD1
																																																3510362	C13orf23
																																																3593575	SLC27A2
																																																2388219	EXO1
																																																3331903	FAM111B
																																																3422144	LGR5
																																																3354799	CHEK1
																																																3945545	APOBEC3B
																																																2463515	CHML
																																																3902743	C20orf112
																																																3853178	ABHD9
																																																3264997	C10orf81
																																																3526425	PCID2
																																																3595979	CCNB2
																																																3168508	MELK
																																																2379863	CENPF
																																																3565663	DLG7
																																																3013498	ASB4
																																																2633737	GPR128
																																																2946225	HIST1H2BB
[truncated: 13 more columns]
